# Supplementary material for: A Structured Review and Quantitative Profiling of Public Brain MRI Datasets for Foundation Model Development
Source: J Imaging. 2025 Dec 18;11(12):454. doi: 10.3390/jimaging11120454 (PMC12733697; doi:10.3390/jimaging11120454)
Supplement: Supplementary file 1 [file jimaging-11-00454-s001.zip]

Archive with 2 entries (2 files):
- patient_level.csv
- __MACOSX/._patient_level.csv
