# Supplementary material for: A Structured Review and Quantitative Profiling of Public Brain MRI Datasets for Foundation Model Development
Source: J Imaging. 2025 Dec 18;11(12):454. doi: 10.3390/jimaging11120454 (PMC12733697; doi:10.3390/jimaging11120454)
Supplement: Supplementary file 1 [file jimaging-11-00454-s001.zip › patient_level.csv]

Dataset	Patient Counts	Age	Gender	Timepoint	Site	Scanner
[18F]MK6240	33	34.0±10.4	M=22, F=12	mixed	Single-center	3T Siemens Magnetom Prisma-Fit
ABIDE-I	1112	7-64	M=948, F=164	single	Multi-center	not provided
ABIDE-II	1044	5-64	F=15-30%	mixed	Multi-center	multi-scanner (1.5T and 3T)
ADNI	800	not provided	not provided	multiple	Multi-center	multi-scanner (1.5T and 3T)
AOMIC-ID1000	928	19-26	M=47%, F=52%	single	Single-center	3T
AOMIC-PIOP1	216	18.25–26.25	M=41.2%, F=55.6%	single	Single-center	3T
AOMIC-PIOP2	226	18.25–25.75	M=42.5%, F=57.0%	single	Single-center	3T
ARC	2888	18–99, mean 62.16 ± 14.68	F=1361, M=1527	single	Single-center	3T and 1.5T
ATLAS R2.0	955	not provided	not provided	single	Multi-center	3T and 1.5T
BBSRC	34	56–83, mean: 72.90 ± 6.9	M=14, F=20	single	Single-center	3T and 1.5T
BrainMetShare	156	29–92, mean 63 ± 12	M=51, F=105	single	Single-center	3T and 1.5T
BraTS-GLI (2025)	2200	not provided	not provided	single	Multi-center	not provided
BraTS-MEN (2025)	1344	14–96 years, median 61	M=398, F=1007	multiple	Multi-center	not provided
BraTS-MET (2025)	1778	not provided	not provided	multiple	Multi-center	not provided
BraTS-SSA (2025)	146	not provided	not provided	single	Multi-center	Siemens Magnetom Essenza 3T, Philips Achieva 2T, 3T (one scanner model), GE SIGNA Creator 1T, 2T, 3T (one scanner model), GE SIGNA Explorer 3T
CC-359	359	29–80, mean 53.5 ± 7.8	M=176 male, F=183	single	Multi-center	3T and 1.5T
DLBS	464	21–89, mean 58.31 ± 18.14	M=177, F=287	multiple	Single-center	3T
EDEN2020	45	Healthy: mean 38; Tumor: mean 47	Heathy: M=9, F=6; Tumor: M=11, F=11	single	Single-center	3T
EPISURG	431	not provided	not provided	multiple	Single-center	not provided
GSP	1570	18–35, mean 21.5 ± 2.9	F=57.6%	single	Single-center	3T scanner
HBN-SSI	13	18-45, mean 30.3±5.6	M=5, F=8	multiple	Single-center	1.5T Siemens Avanto with 32-channel head coil
HCP	1200	22-35, mean 28.7 years	M=47%, F=53%	single	Single-center	3T Siemens Skyra Connectome Scanner (customized), 7T subset (184 subjects)
ICTS	1591	57 ± 14	M=452, F=1139	single	Single-center	GE Signa Excite 1.5 T , Siemens Aera 1.5 T
IDB-MRXFDG	37	23-65, mean 38 ± 11.5 years	M=17, F=20	single	Single-center	Siemens Sonata 1.5 T
IDEAS	542	median 37	not provided	single	Single-center	they used 2 scanners with 3T
ISLES22	400	not provided	not provided	single	Multi-center	Multi-vendor MRI scanners
IXI	581	20-107	M=45%, F=55%	single	Single-center	Phillips 3T (Hammersmith), Phillips 1.5T (Guy's), GE 1.5T (Institute of Psychiatry)
MBSR	147	not provided	not provided	multiple	Single-center	Siemens Tim-Trio 3T, Siemens 3T Prisma Fit
Meningioma-SEG-CLASS	96	55.9±14.0	M=30, F=66	single	Single-center	1.5 or 3T GE (OptimaTM, DiscoveryTM, SignaTM), Philips (AchievaTM, InteraTM), Siemens (SymphonyTM, SkyraTM), Toshiba (TitanTM, MRT 200TM, GalanTM), and Hitachi (OasisTM, EchelonTM).
MGH Wild	1110	60.3±16.3	M=755, F=629	single	Single-center	heterogeneous clinical scanners - uncurated PACS data
MICA-MICs	50	29.54 ± 5.62	M=27, F=23 female	single	Single-center	3T Siemens Magnetom Prisma-Fit with 64-channel head coil
MOTUM	29	58.9±17.5	M=19, F=10	single	Multi-center	Siemens or Philips 3.0T systems
MS-60	60	15-56	M=14, F=46	single	Multi-center	1.5T MRI scanners
MSLesSeg	75	18-59, mean 37±10.3	M=27, F=48	mixed	Multi-center	Mixed 3T and 1.5T systems (non-standardized protocols, multiple vendors)
MSSEG-2	100	45.3±10.3	M=15, F=38	multiple	Single-center	GE scanners: Optima MR450w 1.5T, SIGNA HDx 3T, SIGNA HDxt 1.5T Philips scanners: Ingenia 1.5T, 2 Ingenia 3T, Achieva dStream 3T, Achieva 1.5T, Achieva 3T Siemens scanners: Aera 1.5T, Skyra 3T, Verio 3T, Prisma 3T, Avanto 1.5T
MSValid	84	not provided	not provided	not provided	Single-center	not provided
NFBS	125	31±6.6	M=48, F=77	single	Single-center	Siemens Tim Trio 3T
NIMH-Ketamine	58	18-65	not provided	multiple	Single-center	3T GE Signa HDx, 8 channel head coil
NIMH-RV	1859	42.6±17.4	M=694, F=1153	single	Single-center	GE DISCOVERY MR750 3T,
Novosibirsk-Glioma	42	53.4±14.3	M=19, F=23	single	Single-center	Philips Ingenia 3T
OASIS-1	416	18–96	not provided	multiple	Single-center	1.5T
OASIS-2	150	60–96	M=62, F=88	multiple	Single-center	1.5T
PPMI	683	Mean 60.8-61.7	M=65%, F=35%	multiple	Multi-center	3T
QIN-BRAIN-DSC-MRI	49	not provided	not provided	single	Single-center	1.5T, 3T scanners, not stated which exactly
ReMIND	114	46.9±14.7	M=61, F=53	single	Single-center	Siemens Prisma 3T, Skyra 3T & 1.5T, GE 1.5T Signa Excite HDxt 3T, Verio 3T,Aera 1.5T,TimTrio T3, Avanto 1.5T, Prisma Fit 3T, Espree 1.5T, Terra 7T, Magnetom Sola 1.5T, ; GE HealthCare Signa Excite HDxt 1.5T & 3T, Signa HDxt 1.5T, Signa Premier 3T, Signa 3T, Signa Artist 1.5T, Signa Explorer 1.5T; Hitachi Oasis 1.16T4; Philips Ingenia 3T, Achieva 3T
SOOP	1669	not provided	not provided	not provided	Single-center	1.5T and 3T scanners
UCLA	272	33.2±9.3	M=155, F=127	single	Single-center	Siemens TrioTim 3T
UCSF-ALPTDG	298	51.9 ± 14.0	M=177, F=121	multiple	Single-center	GE HealthCare Discovery 750 3T
UCSF-BMSR	412	61±12	M=172, F=238	single	Multi-center	GE HealthCare SignaHDxt 1.5T, Discovery MR750w 3T
UCSF-PDGM	495	56.8±15	M=299, F=202	single	Multi-center	GE HealthCare Discovery MR750w 3T
UKBioBank	500000	40-69	not provided	not provided	Multi-center	not provided
UMF-PD	83	Neurocon: 68.7±10.6, Tao Wu: 6.2±4.4	Neurocon: M=21, F=22; Tao Wu: M=23, F=17	not provided	Multi-center	Siemens Avanto 1.5T, Trio 3T
UPENN-GBM	630	69.2±10.7	M=405, F=266	mixed	Single-center	Siemens Trio 2.89T, TrioTim 3T, Numaris/4 3T, Verio 3T, Espree 1.5T, Avanto 1.5T, Skyra 3T,Aera 1.5T, SymphonyTim 1.5T, syngo.via.VB10A TrioTim 3T, MAGNETOM Vida 3T, Avanto fit 1.5T; GE HealthCare Genesis Signa 1.5T, Discovery MR750w 3T, Optima MR450w 1.5T
WMH	170	not provided	not provided	single	Single-center	3 T Philips Achieva, 3 T Siemens TrioTim, 3 T GE Signa HDxt, 3 T Philips Ingenuity, 1.5 T GE Signa HDxt
